# Supplementary material for: Response of adult honey bees treated in larval stage with prochloraz to infection with Nosema ceranae
Source: PeerJ. 2019 Feb 8;7:e6325. doi: 10.7717/peerj.6325 (PMC6371917; doi:10.7717/peerj.6325)
Supplement: Data S2 — Raw data: Statistical results of analysed data. [file peerj-07-6325-s002.txt]

[1] "Abaecin 0"

Call:
lm(formula = CT ~ PROCHLORAZ, data = data1)

Residuals:
     Min       1Q   Median       3Q      Max 
-1.61132 -0.62709  0.03172  0.38997  1.61592 

Coefficients:
              Estimate Std. Error t value Pr(>|t|)    
(Intercept)    -2.9892     0.4450  -6.717  0.00015 ***
PROCHLORAZYes   0.7344     0.6294   1.167  0.27687    
---
Signif. codes:  0 ‘***’ 0.001 ‘**’ 0.01 ‘*’ 0.05 ‘.’ 0.1 ‘ ’ 1

Residual standard error: 0.9951 on 8 degrees of freedom
  (10 observations deleted due to missingness)
Multiple R-squared:  0.1454,	Adjusted R-squared:  0.03862 
F-statistic: 1.362 on 1 and 8 DF,  p-value: 0.2769

              Estimate Std. Error t value  Pr(>|t|)    
(Intercept)   -2.98922    0.44504 -6.7168 0.0001501 ***
PROCHLORAZYes  0.73439    0.62938  1.1668 0.2768738    
---
Signif. codes:  0 ‘***’ 0.001 ‘**’ 0.01 ‘*’ 0.05 ‘.’ 0.1 ‘ ’ 1
[1] "Abaecin 6"

Call:
lm(formula = CT ~ NOSEMA + PROCHLORAZ + PROCHLORAZ:NOSEMA, data = data1)

Residuals:
    Min      1Q  Median      3Q     Max 
-2.9566 -0.8532 -0.2092  1.6579  2.4522 

Coefficients:
                        Estimate Std. Error t value Pr(>|t|)  
(Intercept)              -1.2237     0.8305  -1.473   0.1600  
NOSEMAYes                -0.9079     1.1745  -0.773   0.4508  
PROCHLORAZYes            -1.4703     1.1745  -1.252   0.2286  
NOSEMAYes:PROCHLORAZYes   3.9230     1.6610   2.362   0.0312 *
---
Signif. codes:  0 ‘***’ 0.001 ‘**’ 0.01 ‘*’ 0.05 ‘.’ 0.1 ‘ ’ 1

Residual standard error: 1.857 on 16 degrees of freedom
  (20 observations deleted due to missingness)
Multiple R-squared:  0.3202,	Adjusted R-squared:  0.1928 
F-statistic: 2.513 on 3 and 16 DF,  p-value: 0.09543

                        Estimate Std. Error t value Pr(>|t|)  
(Intercept)             -1.22371    0.83048 -1.4735  0.16002  
NOSEMAYes               -0.90788    1.17448 -0.7730  0.45079  
PROCHLORAZYes           -1.47035    1.17448 -1.2519  0.22859  
NOSEMAYes:PROCHLORAZYes  3.92298    1.66097  2.3619  0.03119 *
---
Signif. codes:  0 ‘***’ 0.001 ‘**’ 0.01 ‘*’ 0.05 ‘.’ 0.1 ‘ ’ 1
[1] "Abaecin 9"

Call:
lm(formula = CT ~ NOSEMA + PROCHLORAZ + PROCHLORAZ:NOSEMA, data = data1)

Residuals:
    Min      1Q  Median      3Q     Max 
-2.6399 -0.4507  0.1159  0.6115  1.2907 

Coefficients:
                        Estimate Std. Error t value Pr(>|t|)  
(Intercept)              -1.1580     0.4288  -2.700   0.0164 *
NOSEMAYes                -0.5222     0.6065  -0.861   0.4028  
PROCHLORAZYes            -0.1038     0.6432  -0.161   0.8739  
NOSEMAYes:PROCHLORAZYes   0.6854     0.8840   0.775   0.4502  
---
Signif. codes:  0 ‘***’ 0.001 ‘**’ 0.01 ‘*’ 0.05 ‘.’ 0.1 ‘ ’ 1

Residual standard error: 0.9589 on 15 degrees of freedom
  (21 observations deleted due to missingness)
Multiple R-squared:  0.06962,	Adjusted R-squared:  -0.1165 
F-statistic: 0.3742 on 3 and 15 DF,  p-value: 0.7729

                        Estimate Std. Error t value Pr(>|t|)  
(Intercept)             -1.15803    0.42883 -2.7005  0.01644 *
NOSEMAYes               -0.52218    0.60645 -0.8610  0.40277  
PROCHLORAZYes           -0.10384    0.64324 -0.1614  0.87390  
NOSEMAYes:PROCHLORAZYes  0.68541    0.88405  0.7753  0.45021  
---
Signif. codes:  0 ‘***’ 0.001 ‘**’ 0.01 ‘*’ 0.05 ‘.’ 0.1 ‘ ’ 1
[1] "Abaecin 15"

Call:
lm(formula = CT ~ NOSEMA + PROCHLORAZ + PROCHLORAZ:NOSEMA, data = data1)

Residuals:
     Min       1Q   Median       3Q      Max 
-2.52427 -0.89550  0.08676  1.11049  2.48174 

Coefficients:
                        Estimate Std. Error t value Pr(>|t|)
(Intercept)              -0.8428     0.7358  -1.145    0.269
NOSEMAYes                -0.8540     1.0406  -0.821    0.424
PROCHLORAZYes            -0.3185     1.0406  -0.306    0.764
NOSEMAYes:PROCHLORAZYes   2.3701     1.4716   1.611    0.127

Residual standard error: 1.645 on 16 degrees of freedom
  (20 observations deleted due to missingness)
Multiple R-squared:  0.2073,	Adjusted R-squared:  0.05862 
F-statistic: 1.394 on 3 and 16 DF,  p-value: 0.2807

                        Estimate Std. Error t value Pr(>|t|)
(Intercept)             -0.84281    0.73582 -1.1454   0.2689
NOSEMAYes               -0.85404    1.04060 -0.8207   0.4239
PROCHLORAZYes           -0.31849    1.04060 -0.3061   0.7635
NOSEMAYes:PROCHLORAZYes  2.37011    1.47163  1.6105   0.1268
[1] "Basket 0"

Call:
lm(formula = CT ~ PROCHLORAZ, data = data1)

Residuals:
     Min       1Q   Median       3Q      Max 
-1.58674 -0.39201  0.03257  0.57354  0.97902 

Coefficients:
              Estimate Std. Error t value Pr(>|t|)    
(Intercept)   -2.77920    0.36855  -7.541 6.67e-05 ***
PROCHLORAZYes -0.01517    0.52121  -0.029    0.977    
---
Signif. codes:  0 ‘***’ 0.001 ‘**’ 0.01 ‘*’ 0.05 ‘.’ 0.1 ‘ ’ 1

Residual standard error: 0.8241 on 8 degrees of freedom
  (10 observations deleted due to missingness)
Multiple R-squared:  0.0001059,	Adjusted R-squared:  -0.1249 
F-statistic: 0.0008472 on 1 and 8 DF,  p-value: 0.9775

               Estimate Std. Error t value  Pr(>|t|)    
(Intercept)   -2.779200   0.368550 -7.5409 6.665e-05 ***
PROCHLORAZYes -0.015171   0.521209 -0.0291    0.9775    
---
Signif. codes:  0 ‘***’ 0.001 ‘**’ 0.01 ‘*’ 0.05 ‘.’ 0.1 ‘ ’ 1
[1] "Basket 6"

Call:
lm(formula = CT ~ NOSEMA + PROCHLORAZ + PROCHLORAZ:NOSEMA, data = data1)

Residuals:
     Min       1Q   Median       3Q      Max 
-2.75486 -0.89689 -0.00851  0.81855  2.83252 

Coefficients:
                        Estimate Std. Error t value Pr(>|t|)    
(Intercept)              -4.6092     0.6481  -7.112 2.46e-06 ***
NOSEMAYes                -0.6020     0.9165  -0.657   0.5206    
PROCHLORAZYes             2.2791     0.9165   2.487   0.0243 *  
NOSEMAYes:PROCHLORAZYes   0.7951     1.2961   0.613   0.5482    
---
Signif. codes:  0 ‘***’ 0.001 ‘**’ 0.01 ‘*’ 0.05 ‘.’ 0.1 ‘ ’ 1

Residual standard error: 1.449 on 16 degrees of freedom
  (20 observations deleted due to missingness)
Multiple R-squared:  0.5229,	Adjusted R-squared:  0.4334 
F-statistic: 5.845 on 3 and 16 DF,  p-value: 0.006799

                        Estimate Std. Error t value  Pr(>|t|)    
(Intercept)             -4.60916    0.64807 -7.1121 2.463e-06 ***
NOSEMAYes               -0.60200    0.91651 -0.6568   0.52062    
PROCHLORAZYes            2.27906    0.91651  2.4867   0.02432 *  
NOSEMAYes:PROCHLORAZYes  0.79513    1.29614  0.6135   0.54819    
---
Signif. codes:  0 ‘***’ 0.001 ‘**’ 0.01 ‘*’ 0.05 ‘.’ 0.1 ‘ ’ 1
[1] "Basket 9"

Call:
lm(formula = CT ~ NOSEMA + PROCHLORAZ + PROCHLORAZ:NOSEMA, data = data1)

Residuals:
    Min      1Q  Median      3Q     Max 
-4.2632 -0.6397 -0.2906  0.8482  2.4856 

Coefficients:
                        Estimate Std. Error t value Pr(>|t|)    
(Intercept)              -4.2327     0.7269  -5.823 2.59e-05 ***
NOSEMAYes                 0.3286     1.0280   0.320    0.753    
PROCHLORAZYes            -0.5376     1.0280  -0.523    0.608    
NOSEMAYes:PROCHLORAZYes  -0.8441     1.4538  -0.581    0.570    
---
Signif. codes:  0 ‘***’ 0.001 ‘**’ 0.01 ‘*’ 0.05 ‘.’ 0.1 ‘ ’ 1

Residual standard error: 1.625 on 16 degrees of freedom
  (20 observations deleted due to missingness)
Multiple R-squared:  0.1158,	Adjusted R-squared:  -0.04994 
F-statistic: 0.6988 on 3 and 16 DF,  p-value: 0.5663

                        Estimate Std. Error t value  Pr(>|t|)    
(Intercept)             -4.23274    0.72692 -5.8229 2.594e-05 ***
NOSEMAYes                0.32862    1.02802  0.3197    0.7534    
PROCHLORAZYes           -0.53757    1.02802 -0.5229    0.6082    
NOSEMAYes:PROCHLORAZYes -0.84411    1.45384 -0.5806    0.5696    
---
Signif. codes:  0 ‘***’ 0.001 ‘**’ 0.01 ‘*’ 0.05 ‘.’ 0.1 ‘ ’ 1
[1] "Basket 15"

Call:
lm(formula = CT ~ NOSEMA + PROCHLORAZ + PROCHLORAZ:NOSEMA, data = data1)

Residuals:
    Min      1Q  Median      3Q     Max 
-4.2785 -0.3836  0.1929  1.1396  1.7586 

Coefficients:
                        Estimate Std. Error t value Pr(>|t|)   
(Intercept)              -2.6498     0.7895  -3.356  0.00401 **
NOSEMAYes                 0.7685     1.1165   0.688  0.50111   
PROCHLORAZYes             1.0263     1.1165   0.919  0.37165   
NOSEMAYes:PROCHLORAZYes  -1.0591     1.5790  -0.671  0.51198   
---
Signif. codes:  0 ‘***’ 0.001 ‘**’ 0.01 ‘*’ 0.05 ‘.’ 0.1 ‘ ’ 1

Residual standard error: 1.765 on 16 degrees of freedom
  (20 observations deleted due to missingness)
Multiple R-squared:  0.05535,	Adjusted R-squared:  -0.1218 
F-statistic: 0.3125 on 3 and 16 DF,  p-value: 0.8161

                        Estimate Std. Error t value Pr(>|t|)   
(Intercept)             -2.64983    0.78951 -3.3563 0.004014 **
NOSEMAYes                0.76854    1.11654  0.6883 0.501107   
PROCHLORAZYes            1.02630    1.11654  0.9192 0.371651   
NOSEMAYes:PROCHLORAZYes -1.05906    1.57903 -0.6707 0.511977   
---
Signif. codes:  0 ‘***’ 0.001 ‘**’ 0.01 ‘*’ 0.05 ‘.’ 0.1 ‘ ’ 1
[1] "Cactus 0"

Call:
lm(formula = CT ~ PROCHLORAZ, data = data1)

Residuals:
    Min      1Q  Median      3Q     Max 
-1.0769 -0.9475  0.1182  0.6465  1.4062 

Coefficients:
              Estimate Std. Error t value Pr(>|t|)    
(Intercept)    -2.5933     0.4427  -5.858  0.00038 ***
PROCHLORAZYes   1.1954     0.6261   1.909  0.09263 .  
---
Signif. codes:  0 ‘***’ 0.001 ‘**’ 0.01 ‘*’ 0.05 ‘.’ 0.1 ‘ ’ 1

Residual standard error: 0.99 on 8 degrees of freedom
  (10 observations deleted due to missingness)
Multiple R-squared:  0.313,	Adjusted R-squared:  0.2272 
F-statistic: 3.645 on 1 and 8 DF,  p-value: 0.09263

              Estimate Std. Error t value  Pr(>|t|)    
(Intercept)   -2.59329    0.44273 -5.8575 0.0003795 ***
PROCHLORAZYes  1.19544    0.62611  1.9093 0.0926301 .  
---
Signif. codes:  0 ‘***’ 0.001 ‘**’ 0.01 ‘*’ 0.05 ‘.’ 0.1 ‘ ’ 1
[1] "Cactus 6"

Call:
lm(formula = CT ~ NOSEMA + PROCHLORAZ + PROCHLORAZ:NOSEMA, data = data1)

Residuals:
     Min       1Q   Median       3Q      Max 
-1.86823 -0.73608  0.06697  0.62307  1.60149 

Coefficients:
                        Estimate Std. Error t value Pr(>|t|)    
(Intercept)              -2.0833     0.4920  -4.234 0.000632 ***
NOSEMAYes                -0.5578     0.6958  -0.802 0.434534    
PROCHLORAZYes             1.0791     0.6958   1.551 0.140496    
NOSEMAYes:PROCHLORAZYes  -0.4907     0.9840  -0.499 0.624774    
---
Signif. codes:  0 ‘***’ 0.001 ‘**’ 0.01 ‘*’ 0.05 ‘.’ 0.1 ‘ ’ 1

Residual standard error: 1.1 on 16 degrees of freedom
  (20 observations deleted due to missingness)
Multiple R-squared:  0.2655,	Adjusted R-squared:  0.1278 
F-statistic: 1.928 on 3 and 16 DF,  p-value: 0.1657

                        Estimate Std. Error t value  Pr(>|t|)    
(Intercept)             -2.08331    0.49202 -4.2342 0.0006317 ***
NOSEMAYes               -0.55777    0.69583 -0.8016 0.4345336    
PROCHLORAZYes            1.07911    0.69583  1.5508 0.1404963    
NOSEMAYes:PROCHLORAZYes -0.49075    0.98405 -0.4987 0.6247743    
---
Signif. codes:  0 ‘***’ 0.001 ‘**’ 0.01 ‘*’ 0.05 ‘.’ 0.1 ‘ ’ 1
[1] "Cactus 9"

Call:
lm(formula = CT ~ NOSEMA + PROCHLORAZ + PROCHLORAZ:NOSEMA, data = data1)

Residuals:
     Min       1Q   Median       3Q      Max 
-2.38026 -0.61013  0.08044  0.50343  1.73290 

Coefficients:
                        Estimate Std. Error t value Pr(>|t|)   
(Intercept)              -1.5622     0.4857  -3.216  0.00539 **
NOSEMAYes                 0.2719     0.6869   0.396  0.69743   
PROCHLORAZYes            -1.0620     0.6869  -1.546  0.14163   
NOSEMAYes:PROCHLORAZYes  -0.1486     0.9714  -0.153  0.88033   
---
Signif. codes:  0 ‘***’ 0.001 ‘**’ 0.01 ‘*’ 0.05 ‘.’ 0.1 ‘ ’ 1

Residual standard error: 1.086 on 16 degrees of freedom
  (20 observations deleted due to missingness)
Multiple R-squared:  0.2614,	Adjusted R-squared:  0.1229 
F-statistic: 1.887 on 3 and 16 DF,  p-value: 0.1724

                        Estimate Std. Error t value Pr(>|t|)   
(Intercept)             -1.56220    0.48569 -3.2164 0.005388 **
NOSEMAYes                0.27191    0.68687  0.3959 0.697430   
PROCHLORAZYes           -1.06196    0.68687 -1.5461 0.141634   
NOSEMAYes:PROCHLORAZYes -0.14860    0.97139 -0.1530 0.880329   
---
Signif. codes:  0 ‘***’ 0.001 ‘**’ 0.01 ‘*’ 0.05 ‘.’ 0.1 ‘ ’ 1
[1] "Cactus 15"

Call:
lm(formula = CT ~ NOSEMA + PROCHLORAZ + PROCHLORAZ:NOSEMA, data = data1)

Residuals:
    Min      1Q  Median      3Q     Max 
-2.8603 -0.2243  0.3717  0.7258  0.9088 

Coefficients:
                        Estimate Std. Error t value Pr(>|t|)
(Intercept)              -0.7713     0.5082  -1.518    0.149
NOSEMAYes                 0.3747     0.7187   0.521    0.609
PROCHLORAZYes             0.4437     0.7187   0.617    0.546
NOSEMAYes:PROCHLORAZYes  -0.6815     1.0164  -0.671    0.512

Residual standard error: 1.136 on 16 degrees of freedom
  (20 observations deleted due to missingness)
Multiple R-squared:  0.03001,	Adjusted R-squared:  -0.1519 
F-statistic: 0.165 on 3 and 16 DF,  p-value: 0.9184

                        Estimate Std. Error t value Pr(>|t|)
(Intercept)             -0.77133    0.50822 -1.5177   0.1486
NOSEMAYes                0.37466    0.71874  0.5213   0.6093
PROCHLORAZYes            0.44368    0.71874  0.6173   0.5457
NOSEMAYes:PROCHLORAZYes -0.68154    1.01645 -0.6705   0.5121
[1] "Defensin1 0"

Call:
lm(formula = CT ~ PROCHLORAZ, data = data1)

Residuals:
    Min      1Q  Median      3Q     Max 
-3.5425 -1.0262  0.3386  1.4450  2.1905 

Coefficients:
              Estimate Std. Error t value Pr(>|t|)
(Intercept)    -1.0806     0.8999  -1.201    0.264
PROCHLORAZYes   1.7344     1.2727   1.363    0.210

Residual standard error: 2.012 on 8 degrees of freedom
  (10 observations deleted due to missingness)
Multiple R-squared:  0.1884,	Adjusted R-squared:  0.08697 
F-statistic: 1.857 on 1 and 8 DF,  p-value: 0.2101

              Estimate Std. Error t value Pr(>|t|)
(Intercept)   -1.08060    0.89991 -1.2008   0.2642
PROCHLORAZYes  1.73440    1.27266  1.3628   0.2101
[1] "Defensin1 6"

Call:
lm(formula = CT ~ NOSEMA + PROCHLORAZ + PROCHLORAZ:NOSEMA, data = data1)

Residuals:
    Min      1Q  Median      3Q     Max 
-3.1691 -0.4098  0.2285  0.9764  1.5687 

Coefficients:
                        Estimate Std. Error t value Pr(>|t|)   
(Intercept)              -0.6213     0.6023  -1.032  0.31763   
NOSEMAYes                -1.6315     0.8518  -1.915  0.07350 . 
PROCHLORAZYes            -0.4747     0.8518  -0.557  0.58501   
NOSEMAYes:PROCHLORAZYes   4.4248     1.2046   3.673  0.00206 **
---
Signif. codes:  0 ‘***’ 0.001 ‘**’ 0.01 ‘*’ 0.05 ‘.’ 0.1 ‘ ’ 1

Residual standard error: 1.347 on 16 degrees of freedom
  (20 observations deleted due to missingness)
Multiple R-squared:  0.5871,	Adjusted R-squared:  0.5096 
F-statistic: 7.582 on 3 and 16 DF,  p-value: 0.002245

                        Estimate Std. Error t value Pr(>|t|)   
(Intercept)             -0.62131    0.60232 -1.0315 0.317629   
NOSEMAYes               -1.63147    0.85180 -1.9153 0.073502 . 
PROCHLORAZYes           -0.47474    0.85180 -0.5573 0.585014   
NOSEMAYes:PROCHLORAZYes  4.42483    1.20463  3.6732 0.002056 **
---
Signif. codes:  0 ‘***’ 0.001 ‘**’ 0.01 ‘*’ 0.05 ‘.’ 0.1 ‘ ’ 1
[1] "Defensin1 9"

Call:
lm(formula = CT ~ NOSEMA + PROCHLORAZ + PROCHLORAZ:NOSEMA, data = data1)

Residuals:
    Min      1Q  Median      3Q     Max 
-2.1784 -1.6379  0.2906  1.3536  2.2988 

Coefficients:
                        Estimate Std. Error t value Pr(>|t|)    
(Intercept)              -3.6355     0.8006  -4.541 0.000554 ***
NOSEMAYes                -1.6612     1.1322  -1.467 0.166091    
PROCHLORAZYes            -0.5929     1.2009  -0.494 0.629728    
NOSEMAYes:PROCHLORAZYes   0.2581     1.7752   0.145 0.886624    
---
Signif. codes:  0 ‘***’ 0.001 ‘**’ 0.01 ‘*’ 0.05 ‘.’ 0.1 ‘ ’ 1

Residual standard error: 1.79 on 13 degrees of freedom
  (23 observations deleted due to missingness)
Multiple R-squared:  0.2061,	Adjusted R-squared:  0.02294 
F-statistic: 1.125 on 3 and 13 DF,  p-value: 0.3749

                        Estimate Std. Error t value  Pr(>|t|)    
(Intercept)             -3.63548    0.80058 -4.5411 0.0005541 ***
NOSEMAYes               -1.66116    1.13219 -1.4672 0.1660907    
PROCHLORAZYes           -0.59291    1.20086 -0.4937 0.6297275    
NOSEMAYes:PROCHLORAZYes  0.25811    1.77516  0.1454 0.8866241    
---
Signif. codes:  0 ‘***’ 0.001 ‘**’ 0.01 ‘*’ 0.05 ‘.’ 0.1 ‘ ’ 1
[1] "Defensin1 15"

Call:
lm(formula = CT ~ NOSEMA + PROCHLORAZ + PROCHLORAZ:NOSEMA, data = data1)

Residuals:
     Min       1Q   Median       3Q      Max 
-2.64929 -0.48345 -0.08386  0.48720  2.56125 

Coefficients:
                        Estimate Std. Error t value Pr(>|t|)    
(Intercept)              -8.6551     0.6903 -12.538 5.29e-07 ***
NOSEMAYes                -0.3749     1.1272  -0.333    0.747    
PROCHLORAZYes            -0.1861     1.1272  -0.165    0.872    
NOSEMAYes:PROCHLORAZYes   1.1890     1.8044   0.659    0.526    
---
Signif. codes:  0 ‘***’ 0.001 ‘**’ 0.01 ‘*’ 0.05 ‘.’ 0.1 ‘ ’ 1

Residual standard error: 1.544 on 9 degrees of freedom
  (27 observations deleted due to missingness)
Multiple R-squared:  0.05717,	Adjusted R-squared:  -0.2571 
F-statistic: 0.1819 on 3 and 9 DF,  p-value: 0.906

                        Estimate Std. Error  t value  Pr(>|t|)    
(Intercept)             -8.65510    0.69028 -12.5384 5.293e-07 ***
NOSEMAYes               -0.37486    1.12723  -0.3325    0.7471    
PROCHLORAZYes           -0.18613    1.12723  -0.1651    0.8725    
NOSEMAYes:PROCHLORAZYes  1.18896    1.80445   0.6589    0.5265    
---
Signif. codes:  0 ‘***’ 0.001 ‘**’ 0.01 ‘*’ 0.05 ‘.’ 0.1 ‘ ’ 1
[1] "Defensin2 0"

Call:
lm(formula = CT ~ PROCHLORAZ, data = data1)

Residuals:
     Min       1Q   Median       3Q      Max 
-1.50795 -1.10237  0.09635  0.70291  1.69814 

Coefficients:
              Estimate Std. Error t value Pr(>|t|)    
(Intercept)    -4.6204     0.5157  -8.960 4.39e-05 ***
PROCHLORAZYes   3.1674     0.7735   4.095   0.0046 ** 
---
Signif. codes:  0 ‘***’ 0.001 ‘**’ 0.01 ‘*’ 0.05 ‘.’ 0.1 ‘ ’ 1

Residual standard error: 1.153 on 7 degrees of freedom
  (10 observations deleted due to missingness)
Multiple R-squared:  0.7055,	Adjusted R-squared:  0.6634 
F-statistic: 16.77 on 1 and 7 DF,  p-value: 0.004604

              Estimate Std. Error t value  Pr(>|t|)    
(Intercept)   -4.62035    0.51569 -8.9595 4.393e-05 ***
PROCHLORAZYes  3.16742    0.77354  4.0947  0.004604 ** 
---
Signif. codes:  0 ‘***’ 0.001 ‘**’ 0.01 ‘*’ 0.05 ‘.’ 0.1 ‘ ’ 1
[1] "Defensin2 6"

Call:
lm(formula = CT ~ NOSEMA + PROCHLORAZ + PROCHLORAZ:NOSEMA, data = data1)

Residuals:
    Min      1Q  Median      3Q     Max 
-1.2290 -0.5134  0.1384  0.4433  1.2903 

Coefficients:
                        Estimate Std. Error t value Pr(>|t|)    
(Intercept)              -1.0541     0.3331  -3.165 0.006002 ** 
NOSEMAYes                 0.5862     0.4710   1.245 0.231221    
PROCHLORAZYes             1.0950     0.4710   2.325 0.033562 *  
NOSEMAYes:PROCHLORAZYes  -2.9684     0.6661  -4.456 0.000398 ***
---
Signif. codes:  0 ‘***’ 0.001 ‘**’ 0.01 ‘*’ 0.05 ‘.’ 0.1 ‘ ’ 1

Residual standard error: 0.7447 on 16 degrees of freedom
  (20 observations deleted due to missingness)
Multiple R-squared:  0.6404,	Adjusted R-squared:  0.573 
F-statistic: 9.498 on 3 and 16 DF,  p-value: 0.0007697

                        Estimate Std. Error t value  Pr(>|t|)    
(Intercept)             -1.05415    0.33305 -3.1651 0.0060021 ** 
NOSEMAYes                0.58619    0.47101  1.2445 0.2312206    
PROCHLORAZYes            1.09503    0.47101  2.3248 0.0335624 *  
NOSEMAYes:PROCHLORAZYes -2.96840    0.66611 -4.4563 0.0003979 ***
---
Signif. codes:  0 ‘***’ 0.001 ‘**’ 0.01 ‘*’ 0.05 ‘.’ 0.1 ‘ ’ 1
[1] "Defensin2 9"

Call:
lm(formula = CT ~ NOSEMA + PROCHLORAZ + PROCHLORAZ:NOSEMA, data = data1)

Residuals:
     Min       1Q   Median       3Q      Max 
-0.68701 -0.17498 -0.00907  0.23264  0.63090 

Coefficients:
                        Estimate Std. Error t value Pr(>|t|)  
(Intercept)             -0.16904    0.16651  -1.015   0.3251  
NOSEMAYes                0.08828    0.23548   0.375   0.7127  
PROCHLORAZYes            0.62240    0.23548   2.643   0.0177 *
NOSEMAYes:PROCHLORAZYes -0.54419    0.33301  -1.634   0.1217  
---
Signif. codes:  0 ‘***’ 0.001 ‘**’ 0.01 ‘*’ 0.05 ‘.’ 0.1 ‘ ’ 1

Residual standard error: 0.3723 on 16 degrees of freedom
  (20 observations deleted due to missingness)
Multiple R-squared:  0.342,	Adjusted R-squared:  0.2186 
F-statistic: 2.772 on 3 and 16 DF,  p-value: 0.07539

                         Estimate Std. Error t value Pr(>|t|)  
(Intercept)             -0.169044   0.166507 -1.0152  0.32510  
NOSEMAYes                0.088277   0.235476  0.3749  0.71267  
PROCHLORAZYes            0.622399   0.235476  2.6432  0.01771 *
NOSEMAYes:PROCHLORAZYes -0.544192   0.333014 -1.6341  0.12175  
---
Signif. codes:  0 ‘***’ 0.001 ‘**’ 0.01 ‘*’ 0.05 ‘.’ 0.1 ‘ ’ 1
[1] "Defensin2 15"

Call:
lm(formula = CT ~ NOSEMA + PROCHLORAZ + PROCHLORAZ:NOSEMA, data = data1)

Residuals:
    Min      1Q  Median      3Q     Max 
-1.3480 -0.1399  0.1442  0.2703  0.5667 

Coefficients:
                        Estimate Std. Error t value Pr(>|t|)   
(Intercept)              0.77496    0.24132   3.211  0.00545 **
NOSEMAYes               -0.01632    0.34128  -0.048  0.96244   
PROCHLORAZYes           -0.11767    0.34128  -0.345  0.73475   
NOSEMAYes:PROCHLORAZYes  0.35394    0.48264   0.733  0.47396   
---
Signif. codes:  0 ‘***’ 0.001 ‘**’ 0.01 ‘*’ 0.05 ‘.’ 0.1 ‘ ’ 1

Residual standard error: 0.5396 on 16 degrees of freedom
  (20 observations deleted due to missingness)
Multiple R-squared:  0.06111,	Adjusted R-squared:  -0.1149 
F-statistic: 0.3471 on 3 and 16 DF,  p-value: 0.7917

                         Estimate Std. Error t value Pr(>|t|)   
(Intercept)              0.774960   0.241320  3.2113 0.005446 **
NOSEMAYes               -0.016325   0.341278 -0.0478 0.962440   
PROCHLORAZYes           -0.117667   0.341278 -0.3448 0.734747   
NOSEMAYes:PROCHLORAZYes  0.353939   0.482639  0.7333 0.473960   
---
Signif. codes:  0 ‘***’ 0.001 ‘**’ 0.01 ‘*’ 0.05 ‘.’ 0.1 ‘ ’ 1
[1] "Domeless 0"

Call:
lm(formula = CT ~ PROCHLORAZ, data = data1)

Residuals:
     Min       1Q   Median       3Q      Max 
-2.08510 -0.46561  0.05261  0.72903  1.24890 

Coefficients:
              Estimate Std. Error t value Pr(>|t|)    
(Intercept)    -4.7902     0.4940  -9.696 1.07e-05 ***
PROCHLORAZYes   4.3575     0.6987   6.237 0.000249 ***
---
Signif. codes:  0 ‘***’ 0.001 ‘**’ 0.01 ‘*’ 0.05 ‘.’ 0.1 ‘ ’ 1

Residual standard error: 1.105 on 8 degrees of freedom
  (10 observations deleted due to missingness)
Multiple R-squared:  0.8294,	Adjusted R-squared:  0.8081 
F-statistic:  38.9 on 1 and 8 DF,  p-value: 0.0002492

              Estimate Std. Error t value  Pr(>|t|)    
(Intercept)   -4.79021    0.49404 -9.6960 1.068e-05 ***
PROCHLORAZYes  4.35753    0.69868  6.2368 0.0002492 ***
---
Signif. codes:  0 ‘***’ 0.001 ‘**’ 0.01 ‘*’ 0.05 ‘.’ 0.1 ‘ ’ 1
[1] "Domeless 6"

Call:
lm(formula = CT ~ NOSEMA + PROCHLORAZ + PROCHLORAZ:NOSEMA, data = data1)

Residuals:
    Min      1Q  Median      3Q     Max 
-1.3783 -0.5180 -0.0749  0.4035  1.5737 

Coefficients:
                        Estimate Std. Error t value Pr(>|t|)    
(Intercept)              0.65573    0.32683   2.006 0.062026 .  
NOSEMAYes                0.16769    0.46220   0.363 0.721498    
PROCHLORAZYes           -0.09563    0.46220  -0.207 0.838701    
NOSEMAYes:PROCHLORAZYes -2.77622    0.65365  -4.247 0.000615 ***
---
Signif. codes:  0 ‘***’ 0.001 ‘**’ 0.01 ‘*’ 0.05 ‘.’ 0.1 ‘ ’ 1

Residual standard error: 0.7308 on 16 degrees of freedom
  (20 observations deleted due to missingness)
Multiple R-squared:  0.7667,	Adjusted R-squared:  0.723 
F-statistic: 17.53 on 3 and 16 DF,  p-value: 2.605e-05

                         Estimate Std. Error t value  Pr(>|t|)    
(Intercept)              0.655734   0.326827  2.0064 0.0620258 .  
NOSEMAYes                0.167690   0.462203  0.3628 0.7214983    
PROCHLORAZYes           -0.095628   0.462203 -0.2069 0.8387008    
NOSEMAYes:PROCHLORAZYes -2.776225   0.653654 -4.2472 0.0006147 ***
---
Signif. codes:  0 ‘***’ 0.001 ‘**’ 0.01 ‘*’ 0.05 ‘.’ 0.1 ‘ ’ 1
[1] "Domeless 9"

Call:
lm(formula = CT ~ NOSEMA + PROCHLORAZ + PROCHLORAZ:NOSEMA, data = data1)

Residuals:
     Min       1Q   Median       3Q      Max 
-1.03934 -0.31076 -0.01507  0.37090  1.02059 

Coefficients:
                        Estimate Std. Error t value Pr(>|t|)  
(Intercept)               0.4926     0.2712   1.816   0.0881 .
NOSEMAYes                -0.5958     0.3836  -1.553   0.1399  
PROCHLORAZYes             0.2479     0.3836   0.646   0.5273  
NOSEMAYes:PROCHLORAZYes   0.1961     0.5425   0.361   0.7225  
---
Signif. codes:  0 ‘***’ 0.001 ‘**’ 0.01 ‘*’ 0.05 ‘.’ 0.1 ‘ ’ 1

Residual standard error: 0.6065 on 16 degrees of freedom
  (20 observations deleted due to missingness)
Multiple R-squared:  0.2426,	Adjusted R-squared:  0.1006 
F-statistic: 1.708 on 3 and 16 DF,  p-value: 0.2054

                        Estimate Std. Error t value Pr(>|t|)  
(Intercept)              0.49259    0.27124  1.8160  0.08815 .
NOSEMAYes               -0.59578    0.38360 -1.5531  0.13994  
PROCHLORAZYes            0.24792    0.38360  0.6463  0.52725  
NOSEMAYes:PROCHLORAZYes  0.19608    0.54249  0.3615  0.72249  
---
Signif. codes:  0 ‘***’ 0.001 ‘**’ 0.01 ‘*’ 0.05 ‘.’ 0.1 ‘ ’ 1
[1] "Domeless 15"

Call:
lm(formula = CT ~ NOSEMA + PROCHLORAZ + PROCHLORAZ:NOSEMA, data = data1)

Residuals:
     Min       1Q   Median       3Q      Max 
-0.91709 -0.48488  0.04691  0.29418  1.26502 

Coefficients:
                        Estimate Std. Error t value Pr(>|t|)    
(Intercept)              -1.5918     0.2890  -5.507 4.78e-05 ***
NOSEMAYes                 1.0496     0.4087   2.568   0.0206 *  
PROCHLORAZYes             0.8247     0.4087   2.018   0.0607 .  
NOSEMAYes:PROCHLORAZYes  -1.1203     0.5781  -1.938   0.0705 .  
---
Signif. codes:  0 ‘***’ 0.001 ‘**’ 0.01 ‘*’ 0.05 ‘.’ 0.1 ‘ ’ 1

Residual standard error: 0.6463 on 16 degrees of freedom
  (20 observations deleted due to missingness)
Multiple R-squared:  0.318,	Adjusted R-squared:  0.1902 
F-statistic: 2.487 on 3 and 16 DF,  p-value: 0.09769

                        Estimate Std. Error t value  Pr(>|t|)    
(Intercept)             -1.59175    0.28903 -5.5073 4.777e-05 ***
NOSEMAYes                1.04956    0.40875  2.5678   0.02065 *  
PROCHLORAZYes            0.82475    0.40875  2.0178   0.06071 .  
NOSEMAYes:PROCHLORAZYes -1.12034    0.57805 -1.9381   0.07046 .  
---
Signif. codes:  0 ‘***’ 0.001 ‘**’ 0.01 ‘*’ 0.05 ‘.’ 0.1 ‘ ’ 1
[1] "Dorsal1 0"

Call:
lm(formula = CT ~ PROCHLORAZ, data = data1)

Residuals:
     Min       1Q   Median       3Q      Max 
-1.03176 -0.60593  0.05165  0.59974  0.95631 

Coefficients:
              Estimate Std. Error t value Pr(>|t|)    
(Intercept)    -2.0673     0.3392  -6.094 0.000291 ***
PROCHLORAZYes   1.6748     0.4797   3.491 0.008185 ** 
---
Signif. codes:  0 ‘***’ 0.001 ‘**’ 0.01 ‘*’ 0.05 ‘.’ 0.1 ‘ ’ 1

Residual standard error: 0.7585 on 8 degrees of freedom
  (10 observations deleted due to missingness)
Multiple R-squared:  0.6037,	Adjusted R-squared:  0.5542 
F-statistic: 12.19 on 1 and 8 DF,  p-value: 0.008185

              Estimate Std. Error t value  Pr(>|t|)    
(Intercept)   -2.06732    0.33922 -6.0942 0.0002913 ***
PROCHLORAZYes  1.67481    0.47974  3.4911 0.0081850 ** 
---
Signif. codes:  0 ‘***’ 0.001 ‘**’ 0.01 ‘*’ 0.05 ‘.’ 0.1 ‘ ’ 1
[1] "Dorsal1 6"

Call:
lm(formula = CT ~ NOSEMA + PROCHLORAZ + PROCHLORAZ:NOSEMA, data = data1)

Residuals:
     Min       1Q   Median       3Q      Max 
-0.55266 -0.16681  0.03127  0.17360  0.48041 

Coefficients:
                        Estimate Std. Error t value Pr(>|t|)    
(Intercept)               0.7347     0.1471   4.993 0.000133 ***
NOSEMAYes                 0.2443     0.2081   1.174 0.257503    
PROCHLORAZYes             0.2966     0.2081   1.425 0.173280    
NOSEMAYes:PROCHLORAZYes  -1.7737     0.2943  -6.027 1.76e-05 ***
---
Signif. codes:  0 ‘***’ 0.001 ‘**’ 0.01 ‘*’ 0.05 ‘.’ 0.1 ‘ ’ 1

Residual standard error: 0.329 on 16 degrees of freedom
  (20 observations deleted due to missingness)
Multiple R-squared:  0.8171,	Adjusted R-squared:  0.7828 
F-statistic: 23.83 on 3 and 16 DF,  p-value: 3.82e-06

                        Estimate Std. Error t value  Pr(>|t|)    
(Intercept)              0.73469    0.14713  4.9935 0.0001326 ***
NOSEMAYes                0.24432    0.20808  1.1742 0.2575027    
PROCHLORAZYes            0.29657    0.20808  1.4253 0.1732800    
NOSEMAYes:PROCHLORAZYes -1.77366    0.29426 -6.0275 1.759e-05 ***
---
Signif. codes:  0 ‘***’ 0.001 ‘**’ 0.01 ‘*’ 0.05 ‘.’ 0.1 ‘ ’ 1
[1] "Dorsal1 9"

Call:
lm(formula = CT ~ NOSEMA + PROCHLORAZ + PROCHLORAZ:NOSEMA, data = data1)

Residuals:
     Min       1Q   Median       3Q      Max 
-0.79056 -0.16126  0.00203  0.37240  0.74285 

Coefficients:
                        Estimate Std. Error t value Pr(>|t|)    
(Intercept)               1.5687     0.2080   7.540 1.18e-06 ***
NOSEMAYes                -0.3664     0.2942  -1.245    0.231    
PROCHLORAZYes             0.5928     0.2942   2.015    0.061 .  
NOSEMAYes:PROCHLORAZYes  -0.1120     0.4161  -0.269    0.791    
---
Signif. codes:  0 ‘***’ 0.001 ‘**’ 0.01 ‘*’ 0.05 ‘.’ 0.1 ‘ ’ 1

Residual standard error: 0.4652 on 16 degrees of freedom
  (20 observations deleted due to missingness)
Multiple R-squared:  0.4042,	Adjusted R-squared:  0.2924 
F-statistic: 3.618 on 3 and 16 DF,  p-value: 0.03631

                        Estimate Std. Error t value  Pr(>|t|)    
(Intercept)              1.56867    0.20804  7.5402 1.185e-06 ***
NOSEMAYes               -0.36637    0.29422 -1.2452   0.23097    
PROCHLORAZYes            0.59283    0.29422  2.0150   0.06103 .  
NOSEMAYes:PROCHLORAZYes -0.11198    0.41608 -0.2691   0.79128    
---
Signif. codes:  0 ‘***’ 0.001 ‘**’ 0.01 ‘*’ 0.05 ‘.’ 0.1 ‘ ’ 1
[1] "Dorsal1 15"

Call:
lm(formula = CT ~ NOSEMA + PROCHLORAZ + PROCHLORAZ:NOSEMA, data = data1)

Residuals:
     Min       1Q   Median       3Q      Max 
-0.65016 -0.18754 -0.02136  0.29632  0.50420 

Coefficients:
                        Estimate Std. Error t value Pr(>|t|)    
(Intercept)              1.67006    0.16173  10.326 1.75e-08 ***
NOSEMAYes                0.02928    0.22872   0.128    0.900    
PROCHLORAZYes            0.10294    0.22872   0.450    0.659    
NOSEMAYes:PROCHLORAZYes  0.43173    0.32346   1.335    0.201    
---
Signif. codes:  0 ‘***’ 0.001 ‘**’ 0.01 ‘*’ 0.05 ‘.’ 0.1 ‘ ’ 1

Residual standard error: 0.3616 on 16 degrees of freedom
  (20 observations deleted due to missingness)
Multiple R-squared:  0.3324,	Adjusted R-squared:  0.2072 
F-statistic: 2.655 on 3 and 16 DF,  p-value: 0.08377

                        Estimate Std. Error t value  Pr(>|t|)    
(Intercept)             1.670061   0.161728 10.3264 1.754e-08 ***
NOSEMAYes               0.029285   0.228717  0.1280    0.8997    
PROCHLORAZYes           0.102944   0.228717  0.4501    0.6587    
NOSEMAYes:PROCHLORAZYes 0.431727   0.323455  1.3347    0.2006    
---
Signif. codes:  0 ‘***’ 0.001 ‘**’ 0.01 ‘*’ 0.05 ‘.’ 0.1 ‘ ’ 1
[1] "Hopscotch 0"

Call:
lm(formula = CT ~ PROCHLORAZ, data = data1)

Residuals:
    Min      1Q  Median      3Q     Max 
-0.9416 -0.3424 -0.0219  0.3740  0.6752 

Coefficients:
              Estimate Std. Error t value Pr(>|t|)    
(Intercept)    -0.7629     0.2421  -3.151   0.0136 *  
PROCHLORAZYes   2.7263     0.3424   7.962 4.52e-05 ***
---
Signif. codes:  0 ‘***’ 0.001 ‘**’ 0.01 ‘*’ 0.05 ‘.’ 0.1 ‘ ’ 1

Residual standard error: 0.5414 on 8 degrees of freedom
  (10 observations deleted due to missingness)
Multiple R-squared:  0.8879,	Adjusted R-squared:  0.8739 
F-statistic: 63.39 on 1 and 8 DF,  p-value: 4.521e-05

              Estimate Std. Error t value  Pr(>|t|)    
(Intercept)   -0.76293    0.24213 -3.1509   0.01358 *  
PROCHLORAZYes  2.72628    0.34243  7.9616 4.521e-05 ***
---
Signif. codes:  0 ‘***’ 0.001 ‘**’ 0.01 ‘*’ 0.05 ‘.’ 0.1 ‘ ’ 1
[1] "Hopscotch 6"

Call:
lm(formula = CT ~ NOSEMA + PROCHLORAZ + PROCHLORAZ:NOSEMA, data = data1)

Residuals:
     Min       1Q   Median       3Q      Max 
-1.04753 -0.43381 -0.00844  0.50990  1.15736 

Coefficients:
                        Estimate Std. Error t value Pr(>|t|)    
(Intercept)               3.0670     0.3264   9.397 6.48e-08 ***
NOSEMAYes                 0.2627     0.4616   0.569   0.5772    
PROCHLORAZYes            -0.2495     0.4616  -0.540   0.5963    
NOSEMAYes:PROCHLORAZYes  -1.5286     0.6528  -2.342   0.0325 *  
---
Signif. codes:  0 ‘***’ 0.001 ‘**’ 0.01 ‘*’ 0.05 ‘.’ 0.1 ‘ ’ 1

Residual standard error: 0.7298 on 16 degrees of freedom
  (20 observations deleted due to missingness)
Multiple R-squared:  0.5223,	Adjusted R-squared:  0.4327 
F-statistic: 5.831 on 3 and 16 DF,  p-value: 0.006862

                        Estimate Std. Error t value  Pr(>|t|)    
(Intercept)              3.06700    0.32639  9.3967 6.482e-08 ***
NOSEMAYes                0.26268    0.46158  0.5691   0.57720    
PROCHLORAZYes           -0.24948    0.46158 -0.5405   0.59631    
NOSEMAYes:PROCHLORAZYes -1.52863    0.65278 -2.3417   0.03246 *  
---
Signif. codes:  0 ‘***’ 0.001 ‘**’ 0.01 ‘*’ 0.05 ‘.’ 0.1 ‘ ’ 1
[1] "Hopscotch 9"

Call:
lm(formula = CT ~ NOSEMA + PROCHLORAZ + PROCHLORAZ:NOSEMA, data = data1)

Residuals:
    Min      1Q  Median      3Q     Max 
-1.3421 -0.3963  0.1666  0.3886  1.0057 

Coefficients:
                        Estimate Std. Error t value Pr(>|t|)    
(Intercept)               3.0121     0.3158   9.539 5.28e-08 ***
NOSEMAYes                -0.4421     0.4466  -0.990    0.337    
PROCHLORAZYes             0.3190     0.4466   0.714    0.485    
NOSEMAYes:PROCHLORAZYes   0.1949     0.6315   0.309    0.762    
---
Signif. codes:  0 ‘***’ 0.001 ‘**’ 0.01 ‘*’ 0.05 ‘.’ 0.1 ‘ ’ 1

Residual standard error: 0.7061 on 16 degrees of freedom
  (20 observations deleted due to missingness)
Multiple R-squared:  0.159,	Adjusted R-squared:  0.001371 
F-statistic: 1.009 on 3 and 16 DF,  p-value: 0.4146

                        Estimate Std. Error t value  Pr(>|t|)    
(Intercept)              3.01209    0.31577  9.5387 5.277e-08 ***
NOSEMAYes               -0.44212    0.44657 -0.9900    0.3369    
PROCHLORAZYes            0.31902    0.44657  0.7144    0.4853    
NOSEMAYes:PROCHLORAZYes  0.19492    0.63155  0.3086    0.7616    
---
Signif. codes:  0 ‘***’ 0.001 ‘**’ 0.01 ‘*’ 0.05 ‘.’ 0.1 ‘ ’ 1
[1] "Hopscotch 15"

Call:
lm(formula = CT ~ NOSEMA + PROCHLORAZ + PROCHLORAZ:NOSEMA, data = data1)

Residuals:
     Min       1Q   Median       3Q      Max 
-0.64365 -0.26748 -0.04365  0.11662  1.10322 

Coefficients:
                        Estimate Std. Error t value Pr(>|t|)    
(Intercept)               1.5157     0.2127   7.127  2.4e-06 ***
NOSEMAYes                 0.5924     0.3008   1.970   0.0665 .  
PROCHLORAZYes             0.7074     0.3008   2.352   0.0318 *  
NOSEMAYes:PROCHLORAZYes  -0.7030     0.4254  -1.653   0.1179    
---
Signif. codes:  0 ‘***’ 0.001 ‘**’ 0.01 ‘*’ 0.05 ‘.’ 0.1 ‘ ’ 1

Residual standard error: 0.4756 on 16 degrees of freedom
  (20 observations deleted due to missingness)
Multiple R-squared:  0.2987,	Adjusted R-squared:  0.1672 
F-statistic: 2.271 on 3 and 16 DF,  p-value: 0.1194

                        Estimate Std. Error t value  Pr(>|t|)    
(Intercept)              1.51569    0.21268  7.1266 2.402e-06 ***
NOSEMAYes                0.59238    0.30078  1.9695   0.06646 .  
PROCHLORAZYes            0.70740    0.30078  2.3519   0.03182 *  
NOSEMAYes:PROCHLORAZYes -0.70301    0.42536 -1.6527   0.11787    
---
Signif. codes:  0 ‘***’ 0.001 ‘**’ 0.01 ‘*’ 0.05 ‘.’ 0.1 ‘ ’ 1
[1] "Kayak 0"

Call:
lm(formula = CT ~ PROCHLORAZ, data = data1)

Residuals:
     Min       1Q   Median       3Q      Max 
-0.62475 -0.31269  0.04203  0.24491  0.58285 

Coefficients:
              Estimate Std. Error t value Pr(>|t|)   
(Intercept)    -0.8517     0.1915  -4.448  0.00214 **
PROCHLORAZYes   0.7510     0.2708   2.774  0.02416 * 
---
Signif. codes:  0 ‘***’ 0.001 ‘**’ 0.01 ‘*’ 0.05 ‘.’ 0.1 ‘ ’ 1

Residual standard error: 0.4281 on 8 degrees of freedom
Multiple R-squared:  0.4902,	Adjusted R-squared:  0.4265 
F-statistic: 7.693 on 1 and 8 DF,  p-value: 0.02416

              Estimate Std. Error t value Pr(>|t|)   
(Intercept)   -0.85166    0.19146 -4.4481 0.002145 **
PROCHLORAZYes  0.75102    0.27077  2.7736 0.024161 * 
---
Signif. codes:  0 ‘***’ 0.001 ‘**’ 0.01 ‘*’ 0.05 ‘.’ 0.1 ‘ ’ 1
[1] "Kayak 6"

Call:
lm(formula = CT ~ NOSEMA + PROCHLORAZ + PROCHLORAZ:NOSEMA, data = data1)

Residuals:
     Min       1Q   Median       3Q      Max 
-1.61496 -0.65159  0.09565  0.66202  1.48797 

Coefficients:
                        Estimate Std. Error t value Pr(>|t|)    
(Intercept)              -1.7825     0.4348  -4.099 0.000838 ***
NOSEMAYes                -2.2874     0.6149  -3.720 0.001863 ** 
PROCHLORAZYes            -0.9446     0.6149  -1.536 0.144045    
NOSEMAYes:PROCHLORAZYes   5.4656     0.8696   6.285 1.09e-05 ***
---
Signif. codes:  0 ‘***’ 0.001 ‘**’ 0.01 ‘*’ 0.05 ‘.’ 0.1 ‘ ’ 1

Residual standard error: 0.9723 on 16 degrees of freedom
Multiple R-squared:  0.7822,	Adjusted R-squared:  0.7414 
F-statistic: 19.15 on 3 and 16 DF,  p-value: 1.518e-05

                        Estimate Std. Error t value  Pr(>|t|)    
(Intercept)             -1.78253    0.43482 -4.0994 0.0008375 ***
NOSEMAYes               -2.28740    0.61493 -3.7198 0.0018630 ** 
PROCHLORAZYes           -0.94462    0.61493 -1.5361 0.1440446    
NOSEMAYes:PROCHLORAZYes  5.46556    0.86965  6.2848 1.087e-05 ***
---
Signif. codes:  0 ‘***’ 0.001 ‘**’ 0.01 ‘*’ 0.05 ‘.’ 0.1 ‘ ’ 1
[1] "Kayak 9"

Call:
lm(formula = CT ~ NOSEMA + PROCHLORAZ + PROCHLORAZ:NOSEMA, data = data1)

Residuals:
    Min      1Q  Median      3Q     Max 
-3.3285 -0.5738  0.2561  0.6515  1.8312 

Coefficients:
                        Estimate Std. Error t value Pr(>|t|)    
(Intercept)              -4.1001     0.6402  -6.404 7.79e-05 ***
NOSEMAYes                -0.6916     1.1977  -0.577    0.576    
PROCHLORAZYes            -0.3186     0.9603  -0.332    0.747    
NOSEMAYes:PROCHLORAZYes  -2.8153     1.6217  -1.736    0.113    
---
Signif. codes:  0 ‘***’ 0.001 ‘**’ 0.01 ‘*’ 0.05 ‘.’ 0.1 ‘ ’ 1

Residual standard error: 1.432 on 10 degrees of freedom
Multiple R-squared:  0.602,	Adjusted R-squared:  0.4826 
F-statistic: 5.042 on 3 and 10 DF,  p-value: 0.02208

                        Estimate Std. Error t value  Pr(>|t|)    
(Intercept)              -4.1001     0.6402 -6.4044 7.789e-05 ***
NOSEMAYes                -0.6916     1.1977 -0.5774    0.5764    
PROCHLORAZYes            -0.3186     0.9603 -0.3318    0.7469    
NOSEMAYes:PROCHLORAZYes  -2.8153     1.6217 -1.7360    0.1132    
---
Signif. codes:  0 ‘***’ 0.001 ‘**’ 0.01 ‘*’ 0.05 ‘.’ 0.1 ‘ ’ 1
[1] "Lys2 0"

Call:
lm(formula = CT ~ PROCHLORAZ, data = data1)

Residuals:
    Min      1Q  Median      3Q     Max 
-0.5280 -0.2603  0.0073  0.2254  0.5133 

Coefficients:
              Estimate Std. Error t value Pr(>|t|)    
(Intercept)    -1.4801     0.1588  -9.321 1.43e-05 ***
PROCHLORAZYes   0.9925     0.2246   4.419  0.00223 ** 
---
Signif. codes:  0 ‘***’ 0.001 ‘**’ 0.01 ‘*’ 0.05 ‘.’ 0.1 ‘ ’ 1

Residual standard error: 0.3551 on 8 degrees of freedom
Multiple R-squared:  0.7094,	Adjusted R-squared:  0.6731 
F-statistic: 19.53 on 1 and 8 DF,  p-value: 0.002228

              Estimate Std. Error t value  Pr(>|t|)    
(Intercept)   -1.48011    0.15880 -9.3208 1.431e-05 ***
PROCHLORAZYes  0.99247    0.22457  4.4194  0.002228 ** 
---
Signif. codes:  0 ‘***’ 0.001 ‘**’ 0.01 ‘*’ 0.05 ‘.’ 0.1 ‘ ’ 1
[1] "Lys2 6"

Call:
lm(formula = CT ~ NOSEMA + PROCHLORAZ + PROCHLORAZ:NOSEMA, data = data1)

Residuals:
    Min      1Q  Median      3Q     Max 
-1.7820 -0.5373 -0.1296  0.6371  1.9329 

Coefficients:
                        Estimate Std. Error t value Pr(>|t|)   
(Intercept)              -1.5340     0.4597  -3.337  0.00418 **
NOSEMAYes                -0.2551     0.6501  -0.392  0.69998   
PROCHLORAZYes             1.7727     0.6501   2.727  0.01493 * 
NOSEMAYes:PROCHLORAZYes   0.1332     0.9194   0.145  0.88661   
---
Signif. codes:  0 ‘***’ 0.001 ‘**’ 0.01 ‘*’ 0.05 ‘.’ 0.1 ‘ ’ 1

Residual standard error: 1.028 on 16 degrees of freedom
Multiple R-squared:  0.5031,	Adjusted R-squared:  0.4099 
F-statistic: 5.399 on 3 and 16 DF,  p-value: 0.009267

                        Estimate Std. Error t value Pr(>|t|)   
(Intercept)             -1.53400    0.45971 -3.3369 0.004181 **
NOSEMAYes               -0.25508    0.65013 -0.3923 0.699978   
PROCHLORAZYes            1.77273    0.65013  2.7267 0.014931 * 
NOSEMAYes:PROCHLORAZYes  0.13321    0.91942  0.1449 0.886614   
---
Signif. codes:  0 ‘***’ 0.001 ‘**’ 0.01 ‘*’ 0.05 ‘.’ 0.1 ‘ ’ 1
[1] "Lys2 9"

Call:
lm(formula = CT ~ NOSEMA + PROCHLORAZ + PROCHLORAZ:NOSEMA, data = data1)

Residuals:
    Min      1Q  Median      3Q     Max 
-2.0071 -0.6229 -0.0457  0.8479  2.0821 

Coefficients:
                        Estimate Std. Error t value Pr(>|t|)  
(Intercept)              -1.0144     0.5372  -1.888   0.0772 .
NOSEMAYes                 0.6032     0.7597   0.794   0.4388  
PROCHLORAZYes            -0.2774     0.7597  -0.365   0.7197  
NOSEMAYes:PROCHLORAZYes  -1.2908     1.0743  -1.202   0.2470  
---
Signif. codes:  0 ‘***’ 0.001 ‘**’ 0.01 ‘*’ 0.05 ‘.’ 0.1 ‘ ’ 1

Residual standard error: 1.201 on 16 degrees of freedom
Multiple R-squared:  0.2157,	Adjusted R-squared:  0.06869 
F-statistic: 1.467 on 3 and 16 DF,  p-value: 0.261

                        Estimate Std. Error t value Pr(>|t|)  
(Intercept)             -1.01439    0.53716 -1.8884  0.07724 .
NOSEMAYes                0.60320    0.75966  0.7940  0.43879  
PROCHLORAZYes           -0.27743    0.75966 -0.3652  0.71974  
NOSEMAYes:PROCHLORAZYes -1.29083    1.07432 -1.2015  0.24703  
---
Signif. codes:  0 ‘***’ 0.001 ‘**’ 0.01 ‘*’ 0.05 ‘.’ 0.1 ‘ ’ 1
[1] "Lys2 15"

Call:
lm(formula = CT ~ NOSEMA + PROCHLORAZ + PROCHLORAZ:NOSEMA, data = data1)

Residuals:
    Min      1Q  Median      3Q     Max 
-3.3689 -0.1836  0.3291  0.6990  1.1690 

Coefficients:
                        Estimate Std. Error t value Pr(>|t|)
(Intercept)               0.1290     0.5418   0.238    0.815
NOSEMAYes                 0.3132     0.7662   0.409    0.688
PROCHLORAZYes             0.6545     0.7662   0.854    0.406
NOSEMAYes:PROCHLORAZYes  -0.5015     1.0835  -0.463    0.650

Residual standard error: 1.211 on 16 degrees of freedom
Multiple R-squared:  0.04665,	Adjusted R-squared:  -0.1321 
F-statistic: 0.261 on 3 and 16 DF,  p-value: 0.8524

                        Estimate Std. Error t value Pr(>|t|)
(Intercept)              0.12899    0.54176  0.2381   0.8148
NOSEMAYes                0.31320    0.76617  0.4088   0.6881
PROCHLORAZYes            0.65451    0.76617  0.8543   0.4056
NOSEMAYes:PROCHLORAZYes -0.50145    1.08353 -0.4628   0.6497
[1] "PGRPSC4300 0"

Call:
lm(formula = CT ~ PROCHLORAZ, data = data1)

Residuals:
    Min      1Q  Median      3Q     Max 
-1.1744 -0.7732 -0.1436  0.6582  1.5040 

Coefficients:
              Estimate Std. Error t value Pr(>|t|)    
(Intercept)    -3.6094     0.4343   -8.31 3.32e-05 ***
PROCHLORAZYes   3.0468     0.6143    4.96  0.00111 ** 
---
Signif. codes:  0 ‘***’ 0.001 ‘**’ 0.01 ‘*’ 0.05 ‘.’ 0.1 ‘ ’ 1

Residual standard error: 0.9712 on 8 degrees of freedom
Multiple R-squared:  0.7546,	Adjusted R-squared:  0.724 
F-statistic:  24.6 on 1 and 8 DF,  p-value: 0.001107

              Estimate Std. Error t value  Pr(>|t|)    
(Intercept)   -3.60945    0.43434 -8.3102 3.317e-05 ***
PROCHLORAZYes  3.04680    0.61425  4.9602  0.001107 ** 
---
Signif. codes:  0 ‘***’ 0.001 ‘**’ 0.01 ‘*’ 0.05 ‘.’ 0.1 ‘ ’ 1
[1] "PGRPSC4300 6"

Call:
lm(formula = CT ~ NOSEMA + PROCHLORAZ + PROCHLORAZ:NOSEMA, data = data1)

Residuals:
     Min       1Q   Median       3Q      Max 
-1.10728 -0.33502 -0.02218  0.39086  1.40505 

Coefficients:
                        Estimate Std. Error t value Pr(>|t|)   
(Intercept)             -0.90212    0.31853  -2.832  0.01202 * 
NOSEMAYes                0.09742    0.45047   0.216  0.83152   
PROCHLORAZYes            1.62687    0.45047   3.612  0.00234 **
NOSEMAYes:PROCHLORAZYes -1.44492    0.63706  -2.268  0.03752 * 
---
Signif. codes:  0 ‘***’ 0.001 ‘**’ 0.01 ‘*’ 0.05 ‘.’ 0.1 ‘ ’ 1

Residual standard error: 0.7123 on 16 degrees of freedom
Multiple R-squared:  0.516,	Adjusted R-squared:  0.4252 
F-statistic: 5.686 on 3 and 16 DF,  p-value: 0.007584

                         Estimate Std. Error t value Pr(>|t|)   
(Intercept)             -0.902115   0.318528 -2.8321 0.012017 * 
NOSEMAYes                0.097418   0.450467  0.2163 0.831518   
PROCHLORAZYes            1.626867   0.450467  3.6115 0.002342 **
NOSEMAYes:PROCHLORAZYes -1.444917   0.637057 -2.2681 0.037521 * 
---
Signif. codes:  0 ‘***’ 0.001 ‘**’ 0.01 ‘*’ 0.05 ‘.’ 0.1 ‘ ’ 1
[1] "PGRPSC4300 9"

Call:
lm(formula = CT ~ NOSEMA + PROCHLORAZ + PROCHLORAZ:NOSEMA, data = data1)

Residuals:
     Min       1Q   Median       3Q      Max 
-0.89062 -0.25362  0.00167  0.18048  0.93081 

Coefficients:
                        Estimate Std. Error t value Pr(>|t|)  
(Intercept)              0.50277    0.21745   2.312   0.0344 *
NOSEMAYes               -0.08333    0.30752  -0.271   0.7899  
PROCHLORAZYes           -0.03058    0.30752  -0.099   0.9220  
NOSEMAYes:PROCHLORAZYes -0.69818    0.43489  -1.605   0.1280  
---
Signif. codes:  0 ‘***’ 0.001 ‘**’ 0.01 ‘*’ 0.05 ‘.’ 0.1 ‘ ’ 1

Residual standard error: 0.4862 on 16 degrees of freedom
Multiple R-squared:  0.3745,	Adjusted R-squared:  0.2573 
F-statistic: 3.194 on 3 and 16 DF,  p-value: 0.05199

                         Estimate Std. Error t value Pr(>|t|)  
(Intercept)              0.502772   0.217447  2.3122  0.03441 *
NOSEMAYes               -0.083330   0.307516 -0.2710  0.78987  
PROCHLORAZYes           -0.030582   0.307516 -0.0994  0.92202  
NOSEMAYes:PROCHLORAZYes -0.698181   0.434893 -1.6054  0.12796  
---
Signif. codes:  0 ‘***’ 0.001 ‘**’ 0.01 ‘*’ 0.05 ‘.’ 0.1 ‘ ’ 1
[1] "PGRPSC4300 15"

Call:
lm(formula = CT ~ NOSEMA + PROCHLORAZ + PROCHLORAZ:NOSEMA, data = data1)

Residuals:
    Min      1Q  Median      3Q     Max 
-2.1989 -0.1001  0.1316  0.4425  0.6090 

Coefficients:
                        Estimate Std. Error t value Pr(>|t|)   
(Intercept)              1.15563    0.32431   3.563  0.00259 **
NOSEMAYes               -0.27677    0.45864  -0.603  0.55466   
PROCHLORAZYes           -0.01166    0.45864  -0.025  0.98003   
NOSEMAYes:PROCHLORAZYes  0.66575    0.64861   1.026  0.31996   
---
Signif. codes:  0 ‘***’ 0.001 ‘**’ 0.01 ‘*’ 0.05 ‘.’ 0.1 ‘ ’ 1

Residual standard error: 0.7252 on 16 degrees of freedom
Multiple R-squared:  0.1143,	Adjusted R-squared:  -0.05179 
F-statistic: 0.6882 on 3 and 16 DF,  p-value: 0.5723

                         Estimate Std. Error t value Pr(>|t|)   
(Intercept)              1.155626   0.324306  3.5634 0.002592 **
NOSEMAYes               -0.276773   0.458637 -0.6035 0.554656   
PROCHLORAZYes           -0.011661   0.458637 -0.0254 0.980031   
NOSEMAYes:PROCHLORAZYes  0.665754   0.648611  1.0264 0.319958   
---
Signif. codes:  0 ‘***’ 0.001 ‘**’ 0.01 ‘*’ 0.05 ‘.’ 0.1 ‘ ’ 1
[1] "PKA-C1 0"

Call:
lm(formula = CT ~ PROCHLORAZ, data = data1)

Residuals:
     Min       1Q   Median       3Q      Max 
-0.33262 -0.21187 -0.09603  0.09096  0.82761 

Coefficients:
              Estimate Std. Error t value Pr(>|t|)    
(Intercept)    -1.2197     0.1600  -7.625 6.16e-05 ***
PROCHLORAZYes   0.4353     0.2262   1.924   0.0905 .  
---
Signif. codes:  0 ‘***’ 0.001 ‘**’ 0.01 ‘*’ 0.05 ‘.’ 0.1 ‘ ’ 1

Residual standard error: 0.3577 on 8 degrees of freedom
Multiple R-squared:  0.3164,	Adjusted R-squared:  0.231 
F-statistic: 3.703 on 1 and 8 DF,  p-value: 0.09049

              Estimate Std. Error t value  Pr(>|t|)    
(Intercept)   -1.21969    0.15996 -7.6251 6.159e-05 ***
PROCHLORAZYes  0.43534    0.22622  1.9244   0.09049 .  
---
Signif. codes:  0 ‘***’ 0.001 ‘**’ 0.01 ‘*’ 0.05 ‘.’ 0.1 ‘ ’ 1
[1] "PKA-C1 6"

Call:
lm(formula = CT ~ NOSEMA + PROCHLORAZ + PROCHLORAZ:NOSEMA, data = data1)

Residuals:
     Min       1Q   Median       3Q      Max 
-1.18959 -0.47144  0.00553  0.23284  1.52265 

Coefficients:
                        Estimate Std. Error t value Pr(>|t|)    
(Intercept)             -2.02502    0.36078  -5.613 3.89e-05 ***
NOSEMAYes               -0.34829    0.51022  -0.683    0.505    
PROCHLORAZYes            0.87478    0.51022   1.715    0.106    
NOSEMAYes:PROCHLORAZYes  0.07529    0.72157   0.104    0.918    
---
Signif. codes:  0 ‘***’ 0.001 ‘**’ 0.01 ‘*’ 0.05 ‘.’ 0.1 ‘ ’ 1

Residual standard error: 0.8067 on 16 degrees of freedom
Multiple R-squared:  0.3088,	Adjusted R-squared:  0.1792 
F-statistic: 2.383 on 3 and 16 DF,  p-value: 0.1076

                         Estimate Std. Error t value  Pr(>|t|)    
(Intercept)             -2.025018   0.360783 -5.6128 3.889e-05 ***
NOSEMAYes               -0.348289   0.510225 -0.6826    0.5046    
PROCHLORAZYes            0.874784   0.510225  1.7145    0.1057    
NOSEMAYes:PROCHLORAZYes  0.075288   0.721567  0.1043    0.9182    
---
Signif. codes:  0 ‘***’ 0.001 ‘**’ 0.01 ‘*’ 0.05 ‘.’ 0.1 ‘ ’ 1
[1] "PKA-C1 9"

Call:
lm(formula = CT ~ NOSEMA + PROCHLORAZ + PROCHLORAZ:NOSEMA, data = data1)

Residuals:
    Min      1Q  Median      3Q     Max 
-1.1279 -0.3890 -0.1374  0.1866  1.4754 

Coefficients:
                        Estimate Std. Error t value Pr(>|t|)    
(Intercept)              -2.0776     0.3406  -6.099 1.54e-05 ***
NOSEMAYes                 0.9142     0.4817   1.898   0.0759 .  
PROCHLORAZYes             0.6299     0.4817   1.308   0.2095    
NOSEMAYes:PROCHLORAZYes  -1.3835     0.6813  -2.031   0.0592 .  
---
Signif. codes:  0 ‘***’ 0.001 ‘**’ 0.01 ‘*’ 0.05 ‘.’ 0.1 ‘ ’ 1

Residual standard error: 0.7617 on 16 degrees of freedom
Multiple R-squared:  0.2227,	Adjusted R-squared:  0.07692 
F-statistic: 1.528 on 3 and 16 DF,  p-value: 0.2457

                        Estimate Std. Error t value  Pr(>|t|)    
(Intercept)             -2.07763    0.34064 -6.0991 1.537e-05 ***
NOSEMAYes                0.91424    0.48174  1.8978   0.07592 .  
PROCHLORAZYes            0.62992    0.48174  1.3076   0.20949    
NOSEMAYes:PROCHLORAZYes -1.38347    0.68129 -2.0307   0.05925 .  
---
Signif. codes:  0 ‘***’ 0.001 ‘**’ 0.01 ‘*’ 0.05 ‘.’ 0.1 ‘ ’ 1
[1] "PKA-C1 15"

Call:
lm(formula = CT ~ NOSEMA + PROCHLORAZ + PROCHLORAZ:NOSEMA, data = data1)

Residuals:
    Min      1Q  Median      3Q     Max 
-2.5205 -0.4162  0.3335  0.6893  0.7702 

Coefficients:
                        Estimate Std. Error t value Pr(>|t|)
(Intercept)              -0.5524     0.4536  -1.218    0.241
NOSEMAYes                 0.3399     0.6415   0.530    0.604
PROCHLORAZYes             0.3233     0.6415   0.504    0.621
NOSEMAYes:PROCHLORAZYes  -0.3008     0.9072  -0.332    0.745

Residual standard error: 1.014 on 16 degrees of freedom
Multiple R-squared:  0.02615,	Adjusted R-squared:  -0.1564 
F-statistic: 0.1432 on 3 and 16 DF,  p-value: 0.9325

                        Estimate Std. Error t value Pr(>|t|)
(Intercept)             -0.55239    0.45361 -1.2178   0.2410
NOSEMAYes                0.33986    0.64151  0.5298   0.6035
PROCHLORAZYes            0.32329    0.64151  0.5040   0.6212
NOSEMAYes:PROCHLORAZYes -0.30079    0.90723 -0.3315   0.7445
[1] "PKA-R1 0"

Call:
lm(formula = CT ~ PROCHLORAZ, data = data1)

Residuals:
     Min       1Q   Median       3Q      Max 
-0.47702 -0.17177  0.03783  0.12854  0.59637 

Coefficients:
              Estimate Std. Error t value Pr(>|t|)    
(Intercept)    0.91079    0.14627   6.227 0.000252 ***
PROCHLORAZYes -0.09431    0.20686  -0.456 0.660574    
---
Signif. codes:  0 ‘***’ 0.001 ‘**’ 0.01 ‘*’ 0.05 ‘.’ 0.1 ‘ ’ 1

Residual standard error: 0.3271 on 8 degrees of freedom
Multiple R-squared:  0.02532,	Adjusted R-squared:  -0.09651 
F-statistic: 0.2079 on 1 and 8 DF,  p-value: 0.6606

               Estimate Std. Error t value Pr(>|t|)    
(Intercept)    0.910793   0.146271  6.2267 0.000252 ***
PROCHLORAZYes -0.094309   0.206859 -0.4559 0.660574    
---
Signif. codes:  0 ‘***’ 0.001 ‘**’ 0.01 ‘*’ 0.05 ‘.’ 0.1 ‘ ’ 1
[1] "PKA-R1 6"

Call:
lm(formula = CT ~ NOSEMA + PROCHLORAZ + PROCHLORAZ:NOSEMA, data = data1)

Residuals:
     Min       1Q   Median       3Q      Max 
-1.37181 -0.58968  0.00984  0.51361  1.77310 

Coefficients:
                        Estimate Std. Error t value Pr(>|t|)    
(Intercept)              -2.8056     0.3877  -7.236 1.99e-06 ***
NOSEMAYes                -0.6653     0.5483  -1.213  0.24264    
PROCHLORAZYes             0.7451     0.5483   1.359  0.19308    
NOSEMAYes:PROCHLORAZYes   2.8986     0.7755   3.738  0.00179 ** 
---
Signif. codes:  0 ‘***’ 0.001 ‘**’ 0.01 ‘*’ 0.05 ‘.’ 0.1 ‘ ’ 1

Residual standard error: 0.867 on 16 degrees of freedom
Multiple R-squared:  0.7579,	Adjusted R-squared:  0.7125 
F-statistic:  16.7 on 3 and 16 DF,  p-value: 3.49e-05

                        Estimate Std. Error t value  Pr(>|t|)    
(Intercept)             -2.80564    0.38774 -7.2360 1.988e-06 ***
NOSEMAYes               -0.66527    0.54834 -1.2132  0.242643    
PROCHLORAZYes            0.74505    0.54834  1.3587  0.193077    
NOSEMAYes:PROCHLORAZYes  2.89857    0.77547  3.7378  0.001793 ** 
---
Signif. codes:  0 ‘***’ 0.001 ‘**’ 0.01 ‘*’ 0.05 ‘.’ 0.1 ‘ ’ 1
[1] "PKA-R1 9"

Call:
lm(formula = CT ~ NOSEMA + PROCHLORAZ + PROCHLORAZ:NOSEMA, data = data1)

Residuals:
    Min      1Q  Median      3Q     Max 
-2.0790 -0.7993  0.1266  0.7057  2.4183 

Coefficients:
                        Estimate Std. Error t value Pr(>|t|)    
(Intercept)              -4.1346     0.7033  -5.879 3.03e-05 ***
NOSEMAYes                -1.2831     0.9436  -1.360    0.194    
PROCHLORAZYes            -1.5293     0.9436  -1.621    0.126    
NOSEMAYes:PROCHLORAZYes  -0.7010     1.2969  -0.541    0.597    
---
Signif. codes:  0 ‘***’ 0.001 ‘**’ 0.01 ‘*’ 0.05 ‘.’ 0.1 ‘ ’ 1

Residual standard error: 1.407 on 15 degrees of freedom
Multiple R-squared:  0.4941,	Adjusted R-squared:  0.393 
F-statistic: 4.884 on 3 and 15 DF,  p-value: 0.01452

                        Estimate Std. Error t value  Pr(>|t|)    
(Intercept)             -4.13464    0.70334 -5.8786 3.032e-05 ***
NOSEMAYes               -1.28310    0.94363 -1.3598    0.1940    
PROCHLORAZYes           -1.52934    0.94363 -1.6207    0.1259    
NOSEMAYes:PROCHLORAZYes -0.70104    1.29689 -0.5406    0.5968    
---
Signif. codes:  0 ‘***’ 0.001 ‘**’ 0.01 ‘*’ 0.05 ‘.’ 0.1 ‘ ’ 1
[1] "PKA-R1 15"

Call:
lm(formula = CT ~ NOSEMA + PROCHLORAZ + PROCHLORAZ:NOSEMA, data = data1)

Residuals:
     Min       1Q   Median       3Q      Max 
-1.47245 -0.37623 -0.00949  0.51800  1.08547 

Coefficients:
                          Estimate Std. Error t value Pr(>|t|)    
(Intercept)             -7.456e+00  3.506e-01 -21.263 3.71e-13 ***
NOSEMAYes               -5.913e-05  4.959e-01   0.000    1.000    
PROCHLORAZYes            5.020e-01  4.959e-01   1.012    0.326    
NOSEMAYes:PROCHLORAZYes -2.817e-01  7.013e-01  -0.402    0.693    
---
Signif. codes:  0 ‘***’ 0.001 ‘**’ 0.01 ‘*’ 0.05 ‘.’ 0.1 ‘ ’ 1

Residual standard error: 0.784 on 16 degrees of freedom
Multiple R-squared:  0.0796,	Adjusted R-squared:  -0.09298 
F-statistic: 0.4612 on 3 and 16 DF,  p-value: 0.7132

                           Estimate  Std. Error  t value  Pr(>|t|)    
(Intercept)             -7.4556e+00  3.5063e-01 -21.2634 3.714e-13 ***
NOSEMAYes               -5.9128e-05  4.9587e-01  -0.0001    0.9999    
PROCHLORAZYes            5.0199e-01  4.9587e-01   1.0123    0.3264    
NOSEMAYes:PROCHLORAZYes -2.8165e-01  7.0126e-01  -0.4016    0.6933    
---
Signif. codes:  0 ‘***’ 0.001 ‘**’ 0.01 ‘*’ 0.05 ‘.’ 0.1 ‘ ’ 1
[1] "Spaetzle 0"

Call:
lm(formula = CT ~ PROCHLORAZ, data = data1)

Residuals:
    Min      1Q  Median      3Q     Max 
-1.1844 -0.7069  0.1916  0.5545  1.0940 

Coefficients:
              Estimate Std. Error t value Pr(>|t|)  
(Intercept)    -0.7560     0.3953  -1.912   0.0922 .
PROCHLORAZYes  -0.2589     0.5591  -0.463   0.6557  
---
Signif. codes:  0 ‘***’ 0.001 ‘**’ 0.01 ‘*’ 0.05 ‘.’ 0.1 ‘ ’ 1

Residual standard error: 0.884 on 8 degrees of freedom
Multiple R-squared:  0.0261,	Adjusted R-squared:  -0.09564 
F-statistic: 0.2144 on 1 and 8 DF,  p-value: 0.6557

              Estimate Std. Error t value Pr(>|t|)  
(Intercept)   -0.75605    0.39534 -1.9124  0.09219 .
PROCHLORAZYes -0.25886    0.55910 -0.4630  0.65570  
---
Signif. codes:  0 ‘***’ 0.001 ‘**’ 0.01 ‘*’ 0.05 ‘.’ 0.1 ‘ ’ 1
[1] "Spaetzle 6"

Call:
lm(formula = CT ~ NOSEMA + PROCHLORAZ + PROCHLORAZ:NOSEMA, data = data1)

Residuals:
     Min       1Q   Median       3Q      Max 
-1.24998 -0.57327 -0.05471  0.39468  1.57975 

Coefficients:
                        Estimate Std. Error t value Pr(>|t|)    
(Intercept)              -3.3443     0.4594  -7.280 4.03e-06 ***
NOSEMAYes                -0.2025     0.6496  -0.312    0.760    
PROCHLORAZYes             0.6490     0.6163   1.053    0.310    
NOSEMAYes:PROCHLORAZYes   1.2514     0.8716   1.436    0.173    
---
Signif. codes:  0 ‘***’ 0.001 ‘**’ 0.01 ‘*’ 0.05 ‘.’ 0.1 ‘ ’ 1

Residual standard error: 0.9187 on 14 degrees of freedom
Multiple R-squared:  0.4597,	Adjusted R-squared:  0.3439 
F-statistic:  3.97 on 3 and 14 DF,  p-value: 0.03063

                        Estimate Std. Error t value  Pr(>|t|)    
(Intercept)             -3.34426    0.45936 -7.2802 4.031e-06 ***
NOSEMAYes               -0.20252    0.64964 -0.3117    0.7598    
PROCHLORAZYes            0.64897    0.61630  1.0530    0.3102    
NOSEMAYes:PROCHLORAZYes  1.25136    0.87158  1.4357    0.1730    
---
Signif. codes:  0 ‘***’ 0.001 ‘**’ 0.01 ‘*’ 0.05 ‘.’ 0.1 ‘ ’ 1
[1] "Spaetzle 9"

Call:
lm(formula = CT ~ NOSEMA + PROCHLORAZ + PROCHLORAZ:NOSEMA, data = data1)

Residuals:
    Min      1Q  Median      3Q     Max 
-4.2642 -0.6047  0.2315  1.0220  1.9786 

Coefficients:
                        Estimate Std. Error t value Pr(>|t|)    
(Intercept)              -9.1627     0.7464 -12.275 6.99e-09 ***
NOSEMAYes                 1.0324     1.1197   0.922    0.372    
PROCHLORAZYes             1.2695     1.1197   1.134    0.276    
NOSEMAYes:PROCHLORAZYes  -0.8235     1.5834  -0.520    0.611    
---
Signif. codes:  0 ‘***’ 0.001 ‘**’ 0.01 ‘*’ 0.05 ‘.’ 0.1 ‘ ’ 1

Residual standard error: 1.669 on 14 degrees of freedom
Multiple R-squared:  0.1396,	Adjusted R-squared:  -0.04472 
F-statistic: 0.7574 on 3 and 14 DF,  p-value: 0.5363

                        Estimate Std. Error  t value  Pr(>|t|)    
(Intercept)             -9.16273    0.74644 -12.2753 6.987e-09 ***
NOSEMAYes                1.03239    1.11966   0.9221    0.3721    
PROCHLORAZYes            1.26953    1.11966   1.1339    0.2759    
NOSEMAYes:PROCHLORAZYes -0.82350    1.58343  -0.5201    0.6111    
---
Signif. codes:  0 ‘***’ 0.001 ‘**’ 0.01 ‘*’ 0.05 ‘.’ 0.1 ‘ ’ 1
[1] "Spaetzle 15"

Call:
lm(formula = CT ~ NOSEMA + PROCHLORAZ + PROCHLORAZ:NOSEMA, data = data1)

Residuals:
    Min      1Q  Median      3Q     Max 
-1.6915 -0.7164  0.1131  0.5950  1.7148 

Coefficients:
                        Estimate Std. Error t value Pr(>|t|)    
(Intercept)              -9.1072     0.4842 -18.808 7.67e-12 ***
NOSEMAYes                 0.6600     0.6496   1.016    0.326    
PROCHLORAZYes             0.4425     0.6496   0.681    0.506    
NOSEMAYes:PROCHLORAZYes  -0.9269     0.8928  -1.038    0.316    
---
Signif. codes:  0 ‘***’ 0.001 ‘**’ 0.01 ‘*’ 0.05 ‘.’ 0.1 ‘ ’ 1

Residual standard error: 0.9684 on 15 degrees of freedom
Multiple R-squared:  0.07629,	Adjusted R-squared:  -0.1085 
F-statistic: 0.4129 on 3 and 15 DF,  p-value: 0.7461

                        Estimate Std. Error  t value  Pr(>|t|)    
(Intercept)             -9.10724    0.48421 -18.8085 7.669e-12 ***
NOSEMAYes                0.65999    0.64964   1.0159    0.3258    
PROCHLORAZYes            0.44246    0.64964   0.6811    0.5062    
NOSEMAYes:PROCHLORAZYes -0.92689    0.89284  -1.0381    0.3157    
---
Signif. codes:  0 ‘***’ 0.001 ‘**’ 0.01 ‘*’ 0.05 ‘.’ 0.1 ‘ ’ 1
[1] "Toll 0"

Call:
lm(formula = CT ~ PROCHLORAZ, data = data1)

Residuals:
    Min      1Q  Median      3Q     Max 
-1.1322 -0.5591 -0.1466  0.6723  1.1531 

Coefficients:
              Estimate Std. Error t value Pr(>|t|)    
(Intercept)    -4.9050     0.3807 -12.885 1.24e-06 ***
PROCHLORAZYes   1.9104     0.5384   3.549  0.00752 ** 
---
Signif. codes:  0 ‘***’ 0.001 ‘**’ 0.01 ‘*’ 0.05 ‘.’ 0.1 ‘ ’ 1

Residual standard error: 0.8512 on 8 degrees of freedom
Multiple R-squared:  0.6115,	Adjusted R-squared:  0.563 
F-statistic: 12.59 on 1 and 8 DF,  p-value: 0.007524

              Estimate Std. Error  t value  Pr(>|t|)    
(Intercept)   -4.90502    0.38068 -12.8850 1.244e-06 ***
PROCHLORAZYes  1.91045    0.53836   3.5487  0.007524 ** 
---
Signif. codes:  0 ‘***’ 0.001 ‘**’ 0.01 ‘*’ 0.05 ‘.’ 0.1 ‘ ’ 1
[1] "Toll 6"

Call:
lm(formula = CT ~ NOSEMA + PROCHLORAZ + PROCHLORAZ:NOSEMA, data = data1)

Residuals:
     Min       1Q   Median       3Q      Max 
-0.82043 -0.25308 -0.05728  0.28781  0.91290 

Coefficients:
                        Estimate Std. Error t value Pr(>|t|)    
(Intercept)              -1.9674     0.2193  -8.972 1.21e-07 ***
NOSEMAYes                 0.3887     0.3101   1.253 0.228063    
PROCHLORAZYes             0.5543     0.3101   1.787 0.092833 .  
NOSEMAYes:PROCHLORAZYes  -1.9743     0.4385  -4.502 0.000362 ***
---
Signif. codes:  0 ‘***’ 0.001 ‘**’ 0.01 ‘*’ 0.05 ‘.’ 0.1 ‘ ’ 1

Residual standard error: 0.4903 on 16 degrees of freedom
Multiple R-squared:  0.664,	Adjusted R-squared:  0.6009 
F-statistic: 10.54 on 3 and 16 DF,  p-value: 0.0004545

                        Estimate Std. Error t value  Pr(>|t|)    
(Intercept)             -1.96740    0.21927 -8.9724 1.214e-07 ***
NOSEMAYes                0.38868    0.31010  1.2534 0.2280631    
PROCHLORAZYes            0.55426    0.31010  1.7874 0.0928328 .  
NOSEMAYes:PROCHLORAZYes -1.97425    0.43854 -4.5018 0.0003622 ***
---
Signif. codes:  0 ‘***’ 0.001 ‘**’ 0.01 ‘*’ 0.05 ‘.’ 0.1 ‘ ’ 1
[1] "Toll 9"

Call:
lm(formula = CT ~ NOSEMA + PROCHLORAZ + PROCHLORAZ:NOSEMA, data = data1)

Residuals:
     Min       1Q   Median       3Q      Max 
-1.02992 -0.22067  0.03542  0.30911  1.14379 

Coefficients:
                        Estimate Std. Error t value Pr(>|t|)   
(Intercept)              -1.0701     0.2688  -3.981  0.00107 **
NOSEMAYes                -0.4864     0.3802  -1.279  0.21898   
PROCHLORAZYes             0.8226     0.3802   2.164  0.04596 * 
NOSEMAYes:PROCHLORAZYes  -0.4011     0.5376  -0.746  0.46641   
---
Signif. codes:  0 ‘***’ 0.001 ‘**’ 0.01 ‘*’ 0.05 ‘.’ 0.1 ‘ ’ 1

Residual standard error: 0.6011 on 16 degrees of freedom
Multiple R-squared:  0.4374,	Adjusted R-squared:  0.332 
F-statistic: 4.147 on 3 and 16 DF,  p-value: 0.02364

                        Estimate Std. Error t value Pr(>|t|)   
(Intercept)             -1.07006    0.26882 -3.9806 0.001075 **
NOSEMAYes               -0.48640    0.38016 -1.2795 0.218980   
PROCHLORAZYes            0.82258    0.38016  2.1637 0.045959 * 
NOSEMAYes:PROCHLORAZYes -0.40115    0.53763 -0.7461 0.466408   
---
Signif. codes:  0 ‘***’ 0.001 ‘**’ 0.01 ‘*’ 0.05 ‘.’ 0.1 ‘ ’ 1
[1] "Toll 15"

Call:
lm(formula = CT ~ NOSEMA + PROCHLORAZ + PROCHLORAZ:NOSEMA, data = data1)

Residuals:
    Min      1Q  Median      3Q     Max 
-0.8968 -0.4182  0.1236  0.3433  0.8275 

Coefficients:
                        Estimate Std. Error t value Pr(>|t|)    
(Intercept)              -2.4377     0.2419 -10.076 2.47e-08 ***
NOSEMAYes                 0.9518     0.3421   2.782   0.0133 *  
PROCHLORAZYes             0.7540     0.3421   2.204   0.0425 *  
NOSEMAYes:PROCHLORAZYes  -1.0387     0.4839  -2.147   0.0475 *  
---
Signif. codes:  0 ‘***’ 0.001 ‘**’ 0.01 ‘*’ 0.05 ‘.’ 0.1 ‘ ’ 1

Residual standard error: 0.541 on 16 degrees of freedom
Multiple R-squared:  0.3534,	Adjusted R-squared:  0.2321 
F-statistic: 2.915 on 3 and 16 DF,  p-value: 0.06636

                        Estimate Std. Error  t value  Pr(>|t|)    
(Intercept)             -2.43768    0.24193 -10.0759 2.472e-08 ***
NOSEMAYes                0.95183    0.34214   2.7820   0.01333 *  
PROCHLORAZYes            0.75397    0.34214   2.2037   0.04254 *  
NOSEMAYes:PROCHLORAZYes -1.03873    0.48386  -2.1467   0.04749 *  
---
Signif. codes:  0 ‘***’ 0.001 ‘**’ 0.01 ‘*’ 0.05 ‘.’ 0.1 ‘ ’ 1
